# Supplementary material for: Comparative Analyses of Chromatin Landscape in White Adipose Tissue Suggest Humans May Have Less Beigeing Potential than Other Primates
Source: Genome Biol Evol. 2019 Jun 24;11(7):1997–2008. doi: 10.1093/gbe/evz134 (PMC6648876; doi:10.1093/gbe/evz134)
Supplement: Supplementary_Matrial_evz134 [file supplementary_matrial_evz134.zip]

Archive with 2 entries (2 files):
- Supplemental_Figure_FINAL.pdf.tar.gz
- Supplemental_Tables.xlsx.tar.gz
